# Supplementary material for: Concordant Mode Approach (CMA): Vibrational Analysis of New and Upgraded Intermolecular Benchmarks for Noncovalent Bonding
Source: J Phys Chem A. 2026 Apr 13;130(16):3249–60. doi: 10.1021/acs.jpca.6c00689 (PMC13112346; doi:10.1021/acs.jpca.6c00689)
Supplement: Supplementary file 1 [file jp6c00689_si_001.zip]

Archive with 70 entries (70 files):
- acetic_acid_water.xyz
- __MACOSX/._acetic_acid_water.xyz
- acetylene_monomer(T):a5Z.xyz
- __MACOSX/._acetylene_monomer(T):a5Z.xyz
- acetylene_monomer(T):aTZ.xyz
- __MACOSX/._acetylene_monomer(T):aTZ.xyz
- acetylene_water.xyz
- __MACOSX/._acetylene_water.xyz
- acetylene_water(T):a5Z.xyz
- __MACOSX/._acetylene_water(T):a5Z.xyz
- ammonia_dimer.xyz
- __MACOSX/._ammonia_dimer.xyz
- ammonia_monomer(T):aTZ.xyz
- __MACOSX/._ammonia_monomer(T):aTZ.xyz
- ammonia_monomer(T):haTZ.xyz
- __MACOSX/._ammonia_monomer(T):haTZ.xyz
- ammonia_nitrosomethane.xyz
- __MACOSX/._ammonia_nitrosomethane.xyz
- benzene_ammonia.xyz
- __MACOSX/._benzene_ammonia.xyz
- benzene_hcn.xyz
- __MACOSX/._benzene_hcn.xyz
- benzene_methane.xyz
- __MACOSX/._benzene_methane.xyz
- benzene_monomer(T):haTZ.xyz
- __MACOSX/._benzene_monomer(T):haTZ.xyz
- benzene_water.xyz
- __MACOSX/._benzene_water.xyz
- ethylene_acetylene.xyz
- __MACOSX/._ethylene_acetylene.xyz
- ethylene_dimer.xyz
- __MACOSX/._ethylene_dimer.xyz
- ethylene_monomer(T):aTZ.xyz
- __MACOSX/._ethylene_monomer(T):aTZ.xyz
- formamide_dimer.xyz
- __MACOSX/._formamide_dimer.xyz
- formamide_monomer(T):aQZ.xyz
- __MACOSX/._formamide_monomer(T):aQZ.xyz
- formamide_monomer(T):aTZ.xyz
- __MACOSX/._formamide_monomer(T):aTZ.xyz
- formamide(T):aQZ.xyz
- __MACOSX/._formamide(T):aQZ.xyz
- formic_acid_dimer.xyz
- __MACOSX/._formic_acid_dimer.xyz
- formic_acid_monomer(T):aTZ.xyz
- __MACOSX/._formic_acid_monomer(T):aTZ.xyz
- hf_dimer.xyz
- __MACOSX/._hf_dimer.xyz
- hydrogen_cyanide_monomer(T):aTZ.xyz
- __MACOSX/._hydrogen_cyanide_monomer(T):aTZ.xyz
- hydrogen_cyanide_monomer(T):haTZ.xyz
- __MACOSX/._hydrogen_cyanide_monomer(T):haTZ.xyz
- methane_dimer.xyz
- __MACOSX/._methane_dimer.xyz
- methane_monomer(T):aTZ.xyz
- __MACOSX/._methane_monomer(T):aTZ.xyz
- methane_monomer(T):haTZ.xyz
- __MACOSX/._methane_monomer(T):haTZ.xyz
- water_ammonia.xyz
- __MACOSX/._water_ammonia.xyz
- water_dimer.xyz
- __MACOSX/._water_dimer.xyz
- water_monomer(T):a5Z.xyz
- __MACOSX/._water_monomer(T):a5Z.xyz
- water_monomer(T):aTZ.xyz
- __MACOSX/._water_monomer(T):aTZ.xyz
- water_monomer(T):haTZ.xyz
- __MACOSX/._water_monomer(T):haTZ.xyz
- water_trimer.xyz
- __MACOSX/._water_trimer.xyz
