# Supplementary material for: Concordant Mode Approach (CMA): Vibrational Analysis of New and Upgraded Intermolecular Benchmarks for Noncovalent Bonding
Source: J Phys Chem A. 2026 Apr 13;130(16):3249–60. doi: 10.1021/acs.jpca.6c00689 (PMC13112346; doi:10.1021/acs.jpca.6c00689)
Supplement: Supplementary file 1 [file jp6c00689_si_001.zip › acetic_acid_water.xyz]

11

C    -0.681952937986     -0.095741866225      0.003344267496
O    -0.051828368712     -1.140936006877      0.018620081913
O    -0.106547274587      1.114078322478      0.004090871876
H     0.868444022424      0.981466473398      0.015547205403
C    -2.183122163019     -0.011216108117     -0.020239067003
H    -2.606880999083     -1.011942726225     -0.001106256205
H    -2.527817068808      0.565370697317      0.839819620194
H    -2.499560309721      0.517127475891     -0.921386788891
O     2.425921301187      0.084170701923     -0.049431342409
H     3.047384989784      0.005992862917      0.680125087588
H     1.844827195884     -0.694531572901      0.011774958875
