# Supplementary material for: Concordant Mode Approach (CMA): Vibrational Analysis of New and Upgraded Intermolecular Benchmarks for Noncovalent Bonding
Source: J Phys Chem A. 2026 Apr 13;130(16):3249–60. doi: 10.1021/acs.jpca.6c00689 (PMC13112346; doi:10.1021/acs.jpca.6c00689)
Supplement: Supplementary file 1 [file jp6c00689_si_001.zip › acetylene_water.xyz]

7

C    -1.196540729008      0.000000000000      0.013350829407
H    -0.127941162296      0.000000000000      0.026358699516
C    -2.407924598011      0.000000000000     -0.003458215392
H    -3.472140610996      0.000000000000     -0.016830620996
O     2.064492299984      0.000000000000      0.004940336089
H     2.571312331982     -0.760600679880     -0.294789036806
H     2.571312331982      0.760600679880     -0.294789036806
