# Supplementary material for: Concordant Mode Approach (CMA): Vibrational Analysis of New and Upgraded Intermolecular Benchmarks for Noncovalent Bonding
Source: J Phys Chem A. 2026 Apr 13;130(16):3249–60. doi: 10.1021/acs.jpca.6c00689 (PMC13112346; doi:10.1021/acs.jpca.6c00689)
Supplement: Supplementary file 1 [file jp6c00689_si_001.zip › acetylene_water(T):a5Z.xyz]

7

C   1.0046471742   0.0338619399   0.0000000000
H  -0.0634822684   0.0223414122   0.0000000000
C   2.2117846665   0.0450584395   0.0000000000
H   3.2747179079   0.0557224900   0.0000000000
O  -2.2600715138  -0.0380751963   0.0000000000
H  -2.8198170958  -0.2069310954  -0.7595837367
H  -2.8198170958  -0.2069310954   0.7595837367
