# Supplementary material for: Concordant Mode Approach (CMA): Vibrational Analysis of New and Upgraded Intermolecular Benchmarks for Noncovalent Bonding
Source: J Phys Chem A. 2026 Apr 13;130(16):3249–60. doi: 10.1021/acs.jpca.6c00689 (PMC13112346; doi:10.1021/acs.jpca.6c00689)
Supplement: Supplementary file 1 [file jp6c00689_si_001.zip › ammonia_dimer.xyz]

8

N    -0.051644502584      1.784241464095      0.000000000000
H     0.381850886193      2.213271246613     -0.811302642905
H     0.381850886193      2.213271246613      0.811302642905
H     0.227065874308      0.804871643875      0.000000000000
N    -0.070659027609     -1.465906954099      0.000000000000
H     0.097276023779     -2.050047960188     -0.812918897123
H    -1.063016164217     -1.249652726783      0.000000000000
H     0.097276023779     -2.050047960188      0.812918897123
