# Supplementary material for: Concordant Mode Approach (CMA): Vibrational Analysis of New and Upgraded Intermolecular Benchmarks for Noncovalent Bonding
Source: J Phys Chem A. 2026 Apr 13;130(16):3249–60. doi: 10.1021/acs.jpca.6c00689 (PMC13112346; doi:10.1021/acs.jpca.6c00689)
Supplement: Supplementary file 1 [file jp6c00689_si_001.zip › ammonia_monomer(T):aTZ.xyz]

4

N           -0.068644987277    -0.000000142629     0.000000000000
H            0.317927787570    -0.938359256803     0.000000000000
H            0.317924854826     0.469180619267     0.812643528634
H            0.317924854826     0.469180619267    -0.812643528634
