# Supplementary material for: Concordant Mode Approach (CMA): Vibrational Analysis of New and Upgraded Intermolecular Benchmarks for Noncovalent Bonding
Source: J Phys Chem A. 2026 Apr 13;130(16):3249–60. doi: 10.1021/acs.jpca.6c00689 (PMC13112346; doi:10.1021/acs.jpca.6c00689)
Supplement: Supplementary file 1 [file jp6c00689_si_001.zip › ammonia_monomer(T):haTZ.xyz]

4

N           -0.000000071550     0.068691128202     0.000000000000
H           -0.469049071989    -0.318140020365    -0.812417397891
H           -0.469049071989    -0.318140020365     0.812417397891
H            0.938099138117    -0.318138554664     0.000000000000
