# Supplementary material for: Concordant Mode Approach (CMA): Vibrational Analysis of New and Upgraded Intermolecular Benchmarks for Noncovalent Bonding
Source: J Phys Chem A. 2026 Apr 13;130(16):3249–60. doi: 10.1021/acs.jpca.6c00689 (PMC13112346; doi:10.1021/acs.jpca.6c00689)
Supplement: Supplementary file 1 [file jp6c00689_si_001.zip › ammonia_nitrosomethane.xyz]

10

N    -2.764100554561     -0.097822243075      0.000000000000
H    -3.332673652721      0.121688090967     -0.811908303253
H    -1.989394444338      0.560214149775      0.000000000000
H    -3.332673652721      0.121688090967      0.811908303253
H    -0.489584287665     -1.269625102528      0.000000000000
H     0.995784434554     -1.817179177169     -0.881974476762
H     0.995784434554     -1.817179177169      0.881974476762
C     0.600790624070     -1.306889607766      0.000000000000
N     1.199220853021      0.051849549401      0.000000000000
O     0.371870731655      0.943107901236      0.000000000000
