# Supplementary material for: Concordant Mode Approach (CMA): Vibrational Analysis of New and Upgraded Intermolecular Benchmarks for Noncovalent Bonding
Source: J Phys Chem A. 2026 Apr 13;130(16):3249–60. doi: 10.1021/acs.jpca.6c00689 (PMC13112346; doi:10.1021/acs.jpca.6c00689)
Supplement: Supplementary file 1 [file jp6c00689_si_001.zip › benzene_ammonia.xyz]

16

C    -0.742125018800     -1.210855671000     -0.519174750600
C    -1.432750023900      0.000000000000     -0.408968776800
C    -0.742125018800      1.210855671000     -0.519174750600
C     0.638843047800      1.210770326500     -0.739274761000
C     1.329364650600      0.000000000000     -0.849378868800
C     0.638843047800     -1.210770326500     -0.739274761000
H    -1.277244994200     -2.149392900100     -0.430579212900
H    -2.502046614600      0.000000000000     -0.232102523100
H    -1.277244994200      2.149392900100     -0.430579212900
H     1.174156499600      2.149712083600     -0.823919446000
H     2.400132693500      0.000000000000     -1.018669268700
H     1.174156499600     -2.149712083600     -0.823919446000
N     0.179098067100      0.000000000000      2.920889065200
H     0.759248289100     -0.811585022400      3.108890389900
H     0.759248289100      0.811585022400      3.108890389900
H     0.008229339100      0.000000000000      1.919114915900
