# Supplementary material for: Concordant Mode Approach (CMA): Vibrational Analysis of New and Upgraded Intermolecular Benchmarks for Noncovalent Bonding
Source: J Phys Chem A. 2026 Apr 13;130(16):3249–60. doi: 10.1021/acs.jpca.6c00689 (PMC13112346; doi:10.1021/acs.jpca.6c00689)
Supplement: Supplementary file 1 [file jp6c00689_si_001.zip › benzene_hcn.xyz]

15

C     1.211480087767     -0.699450050689      1.013730094563
C     1.211480087767      0.699450050689      1.013730094563
C     0.000000000000      1.398890101304      1.013730094563
C    -1.211480087767      0.699450050689      1.013730094563
C    -1.211480087767     -0.699450050689      1.013730094563
C     0.000000000000     -1.398890101304      1.013730094563
H     2.150140155746     -1.241380089906      1.010760094344
H     2.150140155746      1.241380089906      1.010760094344
H     0.000000000000      2.482770179833      1.010760094344
H    -2.150140155746      1.241380089906      1.010760094344
H    -2.150140155746     -1.241380089906      1.010760094344
H     0.000000000000     -2.482770179833      1.010760094344
N     0.000000000000      0.000000000000     -3.527400234366
C     0.000000000000      0.000000000000     -2.366740150281
H     0.000000000000      0.000000000000     -1.295120072641
