# Supplementary material for: Concordant Mode Approach (CMA): Vibrational Analysis of New and Upgraded Intermolecular Benchmarks for Noncovalent Bonding
Source: J Phys Chem A. 2026 Apr 13;130(16):3249–60. doi: 10.1021/acs.jpca.6c00689 (PMC13112346; doi:10.1021/acs.jpca.6c00689)
Supplement: Supplementary file 1 [file jp6c00689_si_001.zip › benzene_methane.xyz]

17

C     0.734493351094      0.532968751230      1.210636913937
C     1.426722631320      0.437043906096      0.000000001852
C     0.734493354110      0.532968751865     -1.210636911820
C    -0.650210208107      0.725324264567     -1.210752473231
C    -1.342610795657      0.821753750060     -0.000000001429
C    -0.650210211124      0.725324263985      1.210752471961
H     1.271129289547      0.456484037217      2.149538667431
H     2.500339852686      0.286169562872      0.000000003122
H     1.271129294891      0.456484038275     -2.149538664044
H    -1.187330562823      0.798457446063     -2.149627132638
H    -2.416569813560      0.970082690813     -0.000000002752
H    -1.187330568114      0.798457444952      2.149627130151
C    -0.205259290894     -3.062565847894     -0.000000000953
H    -0.601483702277     -3.552819606799      0.889679991364
H    -0.601483700055     -3.552819606428     -0.889679994592
H    -0.495485974717     -2.012217426802     -0.000000001164
H     0.882477989496     -3.135678481014      0.000000000370
