# Supplementary material for: Concordant Mode Approach (CMA): Vibrational Analysis of New and Upgraded Intermolecular Benchmarks for Noncovalent Bonding
Source: J Phys Chem A. 2026 Apr 13;130(16):3249–60. doi: 10.1021/acs.jpca.6c00689 (PMC13112346; doi:10.1021/acs.jpca.6c00689)
Supplement: Supplementary file 1 [file jp6c00689_si_001.zip › benzene_monomer(T):haTZ.xyz]

12

C         -0.00001        1.39798        0.00000
C         -1.21069        0.69898        0.00000
C         -1.21068       -0.69900        0.00000
C          0.00001       -1.39798        0.00000
C          1.21069       -0.69898        0.00000
C          1.21068        0.69900        0.00000
H         -0.00002        2.48209        0.00000
H         -2.14957        1.24101        0.00000
H         -2.14954       -1.24106        0.00000
H          0.00003       -2.48209        0.00000
H          2.14956       -1.24102        0.00000
H          2.14955        1.24105        0.00000
