# Supplementary material for: Concordant Mode Approach (CMA): Vibrational Analysis of New and Upgraded Intermolecular Benchmarks for Noncovalent Bonding
Source: J Phys Chem A. 2026 Apr 13;130(16):3249–60. doi: 10.1021/acs.jpca.6c00689 (PMC13112346; doi:10.1021/acs.jpca.6c00689)
Supplement: Supplementary file 1 [file jp6c00689_si_001.zip › benzene_water.xyz]

15

C     0.596120933000     -0.773701398000      1.146070658300
C    -0.777056488600     -0.506027143400      1.159630455200
C    -1.469547721000     -0.340200592800     -0.044697256100
C    -0.789083781100     -0.443041867000     -1.261872037700
C     0.583301707500     -0.711555586800     -1.274999765800
C     1.276067302100     -0.876387334300     -0.071446694200
H     1.133226716900     -0.897287866100      2.079303342300
H    -1.304183786400     -0.425403512700      2.103409723100
H    -2.532354618000     -0.128079915400     -0.033719380700
H    -1.325493906900     -0.312765308300     -2.194708056000
H     1.110336250100     -0.793183858100     -2.218955473400
H     2.340295442700     -1.081795937100     -0.081583958800
O     0.406513640900      2.693309796000      0.283559310900
H     0.853635434600      2.576976882900     -0.559969639500
H     0.100265861200      1.804217454500      0.498296275200
