# Supplementary material for: Concordant Mode Approach (CMA): Vibrational Analysis of New and Upgraded Intermolecular Benchmarks for Noncovalent Bonding
Source: J Phys Chem A. 2026 Apr 13;130(16):3249–60. doi: 10.1021/acs.jpca.6c00689 (PMC13112346; doi:10.1021/acs.jpca.6c00689)
Supplement: Supplementary file 1 [file jp6c00689_si_001.zip › ethylene_acetylene.xyz]

10

C     0.000000000000     -0.669346200796     -2.101812083871
C     0.000000000000      0.669346200796     -2.101812083871
H     0.924936612802     -1.234741068336     -2.102694816611
H    -0.924936612802     -1.234741068336     -2.102694816611
H    -0.924936612802      1.234741068336     -2.102694816611
H     0.924936612802      1.234741068336     -2.102694816611
C     0.000000000000      0.000000000000      2.857780538892
C     0.000000000000      0.000000000000      1.646815356728
H     0.000000000000      0.000000000000      0.580322921221
H     0.000000000000      0.000000000000      3.922057619885
