# Supplementary material for: Concordant Mode Approach (CMA): Vibrational Analysis of New and Upgraded Intermolecular Benchmarks for Noncovalent Bonding
Source: J Phys Chem A. 2026 Apr 13;130(16):3249–60. doi: 10.1021/acs.jpca.6c00689 (PMC13112346; doi:10.1021/acs.jpca.6c00689)
Supplement: Supplementary file 1 [file jp6c00689_si_001.zip › ethylene_dimer.xyz]

12

C    -0.669228156168      0.000000000000     -1.847616608493
C     0.669228156168      0.000000000000     -1.847616608493
H    -1.236446527762      0.000000000000     -0.923485409815
H     1.236446527762      0.000000000000     -0.923485409815
H    -1.233464963221      0.000000000000     -2.773157889383
H     1.233464963221      0.000000000000     -2.773157889383
C     0.000000000000      0.669228108013      1.847606183172
C     0.000000000000     -0.669228108013      1.847606183172
H     0.000000000000      1.236447388733      0.923475751271
H     0.000000000000     -1.236447388733      0.923475751271
H     0.000000000000      1.233464256769      2.773147830253
H     0.000000000000     -1.233464256769      2.773147830253
