# Supplementary material for: Concordant Mode Approach (CMA): Vibrational Analysis of New and Upgraded Intermolecular Benchmarks for Noncovalent Bonding
Source: J Phys Chem A. 2026 Apr 13;130(16):3249–60. doi: 10.1021/acs.jpca.6c00689 (PMC13112346; doi:10.1021/acs.jpca.6c00689)
Supplement: Supplementary file 1 [file jp6c00689_si_001.zip › ethylene_monomer(T):aTZ.xyz]

6

C            0.669011389956     0.000000000000     0.000000000000
H            1.234328378909    -0.924651373087     0.000000000000
H            1.234328378909     0.924651373087     0.000000000000
C           -0.669011389956    -0.000000000000     0.000000000000
H           -1.234328378909    -0.924651373087     0.000000000000
H           -1.234328378909     0.924651373087     0.000000000000
