# Supplementary material for: Concordant Mode Approach (CMA): Vibrational Analysis of New and Upgraded Intermolecular Benchmarks for Noncovalent Bonding
Source: J Phys Chem A. 2026 Apr 13;130(16):3249–60. doi: 10.1021/acs.jpca.6c00689 (PMC13112346; doi:10.1021/acs.jpca.6c00689)
Supplement: Supplementary file 1 [file jp6c00689_si_001.zip › formamide_dimer.xyz]

12

C    -2.024527424146      0.045690127840      0.000000000000
O    -1.444768143371      1.131886860808      0.000000000000
N    -1.418916402804     -1.153309380922      0.000000000000
H    -1.978640144443     -1.987616092333      0.000000000000
H    -0.397244426725     -1.219791790943      0.000000000000
H    -3.123371000173     -0.009757299794      0.000000000000
C     2.024527424146     -0.045690127840      0.000000000000
O     1.444768143371     -1.131886860808      0.000000000000
N     1.418916402804      1.153309380922      0.000000000000
H     1.978640144443      1.987616092333      0.000000000000
H     0.397244426725      1.219791790943      0.000000000000
H     3.123371000173      0.009757299794      0.000000000000
