# Supplementary material for: Concordant Mode Approach (CMA): Vibrational Analysis of New and Upgraded Intermolecular Benchmarks for Noncovalent Bonding
Source: J Phys Chem A. 2026 Apr 13;130(16):3249–60. doi: 10.1021/acs.jpca.6c00689 (PMC13112346; doi:10.1021/acs.jpca.6c00689)
Supplement: Supplementary file 1 [file jp6c00689_si_001.zip › formamide_monomer(T):aQZ.xyz]

6

C            0.081386319813     0.408921565714     0.000000000000
O            1.136694715942    -0.188990278233     0.000000000000
N           -1.140608058555    -0.183796366558     0.000000000000
H           -1.980925916909     0.362683352517     0.000000000000
H           -1.199678615092    -1.187097051794     0.000000000000
H            0.019389428300     1.508598628502     0.000000000000
