# Supplementary material for: Concordant Mode Approach (CMA): Vibrational Analysis of New and Upgraded Intermolecular Benchmarks for Noncovalent Bonding
Source: J Phys Chem A. 2026 Apr 13;130(16):3249–60. doi: 10.1021/acs.jpca.6c00689 (PMC13112346; doi:10.1021/acs.jpca.6c00689)
Supplement: Supplementary file 1 [file jp6c00689_si_001.zip › formamide_monomer(T):aTZ.xyz]

6

C  -0.4102517766   0.0779948683   0.0000000000
O   0.1802903307   1.1414578289  -0.0000000000
N   0.1931219978  -1.1421067513  -0.0000000000
H  -0.3480408474  -1.9875419806  -0.0000000000
H   1.1981575996  -1.1944364255   0.0000000000
H  -1.5099624602   0.0063751461   0.0000000000
