# Supplementary material for: Concordant Mode Approach (CMA): Vibrational Analysis of New and Upgraded Intermolecular Benchmarks for Noncovalent Bonding
Source: J Phys Chem A. 2026 Apr 13;130(16):3249–60. doi: 10.1021/acs.jpca.6c00689 (PMC13112346; doi:10.1021/acs.jpca.6c00689)
Supplement: Supplementary file 1 [file jp6c00689_si_001.zip › formamide(T):aQZ.xyz]

12

C   0.0552991138   2.0229031177   0.0000000000
O   1.1335893860   1.4360727520   0.0000000000
N  -1.1456734189   1.4277248867   0.0000000000
H  -1.9748766971   1.9923717562   0.0000000000
H  -1.2189990106   0.4078254168   0.0000000000
H   0.0086145956   3.1214177604   0.0000000000
C  -0.0553324963  -2.0228817526   0.0000000000
O  -1.1335860262  -1.4359888244   0.0000000000
N   1.1457027866  -1.4278276213   0.0000000000
H   1.9748231990  -1.9925960974   0.0000000000
H   1.2192163343  -0.4079478711   0.0000000000
H  -0.0087249334  -3.1213950136   0.0000000000
