# Supplementary material for: Concordant Mode Approach (CMA): Vibrational Analysis of New and Upgraded Intermolecular Benchmarks for Noncovalent Bonding
Source: J Phys Chem A. 2026 Apr 13;130(16):3249–60. doi: 10.1021/acs.jpca.6c00689 (PMC13112346; doi:10.1021/acs.jpca.6c00689)
Supplement: Supplementary file 1 [file jp6c00689_si_001.zip › formic_acid_dimer.xyz]

10

C    -1.852444084781     -0.439626677582      0.000000000000
O    -1.637457058114      0.858685365025      0.000000000000
O    -0.997707212577     -1.313009574402      0.000000000000
H    -2.920980573618     -0.673844106604      0.000000000000
H    -0.657332835082      1.034027942416      0.000000000000
C     1.852444084781      0.439626677582      0.000000000000
O     1.637457058114     -0.858685365025      0.000000000000
O     0.997707212577      1.313009574402      0.000000000000
H     2.920980573618      0.673844106604      0.000000000000
H     0.657332835082     -1.034027942416      0.000000000000
