# Supplementary material for: Concordant Mode Approach (CMA): Vibrational Analysis of New and Upgraded Intermolecular Benchmarks for Noncovalent Bonding
Source: J Phys Chem A. 2026 Apr 13;130(16):3249–60. doi: 10.1021/acs.jpca.6c00689 (PMC13112346; doi:10.1021/acs.jpca.6c00689)
Supplement: Supplementary file 1 [file jp6c00689_si_001.zip › formic_acid_monomer(T):aTZ.xyz]

5

H            0.028794197466     1.507129986992     0.000000000000
C            0.098679716515     0.414683714844     0.000000000000
O            1.125513561114    -0.213842523246     0.000000000000
O           -1.137107056551    -0.123761257286     0.000000000000
H           -1.019759490632    -1.086680947560     0.000000000000
