# Supplementary material for: Concordant Mode Approach (CMA): Vibrational Analysis of New and Upgraded Intermolecular Benchmarks for Noncovalent Bonding
Source: J Phys Chem A. 2026 Apr 13;130(16):3249–60. doi: 10.1021/acs.jpca.6c00689 (PMC13112346; doi:10.1021/acs.jpca.6c00689)
Supplement: Supplementary file 1 [file jp6c00689_si_001.zip › hf_dimer.xyz]

4

F    -1.338643953369      0.049075105651      0.000000000000
H    -1.685743249281     -0.807137386481      0.000000000000
F     1.402356517871     -0.012393453544      0.000000000000
H     0.484704429801      0.115655439607      0.000000000000
