# Supplementary material for: Concordant Mode Approach (CMA): Vibrational Analysis of New and Upgraded Intermolecular Benchmarks for Noncovalent Bonding
Source: J Phys Chem A. 2026 Apr 13;130(16):3249–60. doi: 10.1021/acs.jpca.6c00689 (PMC13112346; doi:10.1021/acs.jpca.6c00689)
Supplement: Supplementary file 1 [file jp6c00689_si_001.zip › methane_dimer.xyz]

10

C     0.000239507581     -1.810711728621      0.000000000000
H    -0.513483382281     -1.445964625620     -0.889508359074
H    -0.513483382281     -1.445964625620      0.889508359074
H     1.027188264612     -1.445263892388      0.000000000000
H     0.000734197925     -2.900717188804      0.000000000000
C    -0.000239507581      1.810711728621      0.000000000000
H    -0.000734197925      2.900717188804      0.000000000000
H     0.513483382281      1.445964625620     -0.889508359074
H     0.513483382281      1.445964625620      0.889508359074
H    -1.027188264612      1.445263892388      0.000000000000
