# Supplementary material for: Concordant Mode Approach (CMA): Vibrational Analysis of New and Upgraded Intermolecular Benchmarks for Noncovalent Bonding
Source: J Phys Chem A. 2026 Apr 13;130(16):3249–60. doi: 10.1021/acs.jpca.6c00689 (PMC13112346; doi:10.1021/acs.jpca.6c00689)
Supplement: Supplementary file 1 [file jp6c00689_si_001.zip › water_ammonia.xyz]

7

O    -1.706211762174      0.038672326804      0.000000000000
H    -0.740745158007     -0.084565806877      0.000000000000
H    -2.066374808094     -0.851919516761      0.000000000000
N     1.232023157892     -0.012620505906      0.000000000000
H     1.429621489215      0.983330985143      0.000000000000
H     1.697074896245     -0.400072402332     -0.814612108477
H     1.697074896245     -0.400072402332      0.814612108477
