# Supplementary material for: Concordant Mode Approach (CMA): Vibrational Analysis of New and Upgraded Intermolecular Benchmarks for Noncovalent Bonding
Source: J Phys Chem A. 2026 Apr 13;130(16):3249–60. doi: 10.1021/acs.jpca.6c00689 (PMC13112346; doi:10.1021/acs.jpca.6c00689)
Supplement: Supplementary file 1 [file jp6c00689_si_001.zip › water_dimer.xyz]

6

O    -1.487709255305     -0.109626537684      0.000000000000
H    -1.884451056514      0.765419161795      0.000000000000
H    -0.534264528774      0.056062641219      0.000000000000
O     1.417780940990      0.104647289975      0.000000000000
H     1.764265172808     -0.371228517118     -0.761399896808
H     1.764265172808     -0.371228517118      0.761399896808
