# Supplementary material for: Concordant Mode Approach (CMA): Vibrational Analysis of New and Upgraded Intermolecular Benchmarks for Noncovalent Bonding
Source: J Phys Chem A. 2026 Apr 13;130(16):3249–60. doi: 10.1021/acs.jpca.6c00689 (PMC13112346; doi:10.1021/acs.jpca.6c00689)
Supplement: Supplementary file 1 [file jp6c00689_si_001.zip › water_monomer(T):a5Z.xyz]

3

O            0.000000000000    -0.000000000000     0.065720257318
H            0.000000000000    -0.757440166179    -0.521514087743
H           -0.000000000000     0.757440166179    -0.521514087743
