# Supplementary material for: Concordant Mode Approach (CMA): Vibrational Analysis of New and Upgraded Intermolecular Benchmarks for Noncovalent Bonding
Source: J Phys Chem A. 2026 Apr 13;130(16):3249–60. doi: 10.1021/acs.jpca.6c00689 (PMC13112346; doi:10.1021/acs.jpca.6c00689)
Supplement: Supplementary file 1 [file jp6c00689_si_001.zip › water_trimer.xyz]

9

O    -1.478633061189     -0.651486989194     -0.076410136111
H    -0.609380981296     -1.085899242008     -0.031731904182
H    -2.017310742478     -1.084444930316      0.591153917685
O     1.309953694695     -0.945764895705     -0.090170503994
H     1.960523119485     -1.197385558317      0.570646339320
H     1.223142745493      0.020752559703     -0.013522897317
O     0.168080837814      1.601121488082      0.128465528583
H    -0.630260167981      1.047050856981      0.074277128085
H     0.082774894797      2.238521836587     -0.585894126975
